# Supplementary material for: DExD/H Box Helicases DDX24 and DDX49 Inhibit Reactivation of Kaposi’s Sarcoma Associated Herpesvirus by Interacting with Viral mRNAs
Source: Viruses. 2022 Sep 20;14(10):2083. doi: 10.3390/v14102083 (PMC9609691; doi:10.3390/v14102083)
Supplement: Supplementary file 1 [file viruses-14-02083-s001.zip]

Archive with 2 entries (2 files):
- Figures S1-S3.pdf
- Tables S1-S5.pdf
